# Supplementary material for: Cancer-Associated Fibroblast Heterogeneity Shapes Prognosis and Immune Landscapes in Head and Neck Squamous Cell Carcinoma
Source: Cancers (Basel). 2026 Jan 9;18(2):215. doi: 10.3390/cancers18020215 (PMC12838901; doi:10.3390/cancers18020215)
Supplement: Supplementary file 1 [file cancers-18-00215-s001.zip]

Archive with 1 entries (1 files):
- cancers-4074840-supplementary.pdf
